# Supplementary material for: Discovery of a mcr-1-bearing plasmid in commensal colistin-resistant Escherichia coli from healthy broilers in Faisalabad, Pakistan
Source: Virulence. 2018 Jun 21;9(1):994–9. doi: 10.1080/21505594.2018.1462060 (PMC6037438; doi:10.1080/21505594.2018.1462060)
Supplement: 1462060.zip [file kvir-09-01-1462060-s001.zip]

Archive with 3 entries (2 files):
- 1462060/
- 1462060/2018_4_2_Virulence_SI_rev.doc
- 1462060/2018_4_2_Virulence_SI_rev_with_change_tracking.doc
